# Supplementary material for: Methacholine-Induced Variations in Airway Volume and the Slope of the Alveolar Capnogram Are Distinctly Associated with Airflow Limitation and Airway Closure
Source: PLoS One. 2015 Nov 23;10(11):e0143550. doi: 10.1371/journal.pone.0143550 (PMC4658077; doi:10.1371/journal.pone.0143550)
Supplement: S1 Original Data — (XLS) [file pone.0143550.s001.xls]

## Sheet: data
Subject#	Heigth	BHR	Sexe	Age	Tobacco (PY)	FEV1 (l)	FEV1 (%)	FVC (l)	FVC (%)	CVF POST	FEV1/FVC(%)	TLC	CPT (%)	RV (l)	RV (%)	FEF25-75 (l/s)	FEF25-75 (%)	FEF/FVC	PEF L/s	PEF %	Raw	sRaw	Fowler PRE	Fowler POST	DRS FEV1(-%/mg)	DRS FVC (-%/mg)	fowl pre/TLC	Fowler post/TLC	MCh dose (µg)	variation Vdfowl (-X %)	Variation Fowler/MCh	cough	Wheezing	Paroxysmal dyspnea	exertional dyspnea	Slope 3 PRE	slope 3 post	variation slope3/MTC (%/mg)
A1	182	n	1	28	0	4.63	101	5.14	93	4.86	90.0778	7.4618	100			5.72	114	1.11284	11.57	113			431	409	3.75	3.40467	57.7609	54.8125	1600	5.10441	3.19026
A2	158	n	2	58		2.15	98	2.83	109	2.57	75.9717	4.58	98.7495	1.73	97	1.65	57	0.583039	7.4	127	0.16	0.48	226	150	3.125	5.74205	49.345	32.7511	1600	33.6283	21.0177
A3	170	n	1	57								6.503	101										248	293	5		38.1362	45.0561	1600	-18.1452	-11.3407
A4	164	n	1	66	0	1.95	74	2.76	81	2.56	70.6522	4.91	81.5127	2.15	91	1.39	46	0.503623	5.37	73	0.36	0.93	380	341	0.625	4.52899	77.3931	69.4501	1600	10.2632	6.41447
A5	165	n	1	27	0	3.4	89	3.93	88	3.72	86.514	5.04	82.5756	1.11	73	3.9	82	0.992366	9.39	103	0.29	0.64	352	315	0.625	3.33969	69.8413	62.5	1600	10.5114	6.5696
A6	179	n	1	52								7.2221	98										198	188	1.875		27.4158	26.0312	1600	5.05051	3.15657
A7	166	n	2	39	4	2.87	96	3.65	106	3.58	78.6301	5.39	104.336	1.53	94	2.54	69	0.69589	8.52	124	0.24	0.77	232	222	0.625	1.19863	43.0427	41.1874	1600	4.31034	2.69397
A8	180	n	1	59	0	2.7	76	3.7	82		72.973	6.13	83.9496	2.16	89		58	0.57027	5.28	61			247	198	5	62.5	40.2936	32.3002	1600	19.8381	12.3988
A9	172	n	1	35						4.59		6.6628	102			,							203	255	1.25		30.4677	38.2722	1600	-25.6158	-16.0099
A10	157	n	2	47	0	2.34	96	2.91	102	2.63	80.4124	4.572	101			2.32	71	0.797251	6.59	108			125	157	6.25	6.01375	27.3403	34.3395	1600	-25.6	-16
A11	173	n	1	46	15	3.61	100	4.38	99	4.01	82.4201	6.62	98.1803	2.01	98	3.91	96	0.892694	8.62	98	0.13	0.52	276	228	4.375	5.27968	41.6918	34.4411	1600	17.3913	10.8696
A12	179	n	1	38	0	4.93	120	6.26	126	5.76	78.754	8.04	111.325	1.74	89	4.31	95	0.688498	12.79	135	0.23	0.81	298	349	0	4.99201	37.0647	43.408	1600	-17.1141	-10.6963
A13	161	n	2	54	35	2.32	96	3.15	111	2.76	73.6508	4.33	89.5368	1.14	64	1.64	53	0.520635	5.92	97	0.27	0.67	198		1.25	7.7381	45.7275		1600		,
A14	157	n	2	19	0	2.56	85	2.92	85	2.69	87.6712	4.77	104.331	2.03	164	3.45		1.18151					175	166	3.125	4.92295	36.6876	34.8008	1600	5.14286	3.21429
A15	170	n	2	38	10	3.74	118	4.08	112	3.71	91.6667	6.41	118.048	2.33	138	4.75	127	1.16422	8.11	114	0.15	0.69	188	146	3.125	5.66789	29.3292	22.7769	1600	22.3404	13.9628
A16	163	n	2	33	3	3.21	107	3.69	107	3.7	86.9919	4.968	97			4.57	119	1.23848					202	215	0	-0.169377	40.6602	43.277	1600	-6.43564	-4.02228
A17	171	n	2	34	10	3.89	118	4.63	122	3.78	84.0173	6.04	109.898	1.28	78	4.38	112	0.946004	10.1	139	0.2	0.65	244	230	3.75	11.4741	40.3974	38.0795	1600	5.7377	3.58607
A18	157	n	2	19	0	2.93	99	3.34	98	2.91	87.7246	4.74	103.675	1.39	112	3.18	79	0.952096	5.34	79	0.25	0.8	230		9.125	8.04641	48.5232		1600		,
A19	171	n	1	39	0	4.02	108	4.67	104	4.14	86.0814	6.17	93.7277	1.46	78	4.45	103	0.952891	12.72	142	0.3	1	275		1.25	7.09315	44.5705		1600		,
A20	176	n	2	45	0	2.73	89	3.66	103	3.25	74.5902	5.46	93.7178	1.8	98	2.03	57	0.554645	7.38	105	0.24	0.82	213		0.625	7.00137	39.011		1600		,
A21	163	n	2	33	0	2.92	97	3.49	101	3.42	83.6676	4.968	97			3.11	81	0.891117	9.31	136			169		0.8125	1.25358	34.0177		1600		,
1	159	n	2	56	3	2.46	107	3.51	3.51	3.28	70.0855	5.62	119.473			1.63		0.464387	5.22	87	0.17	0.6	156	139	3.125	4.09544	27.758	24.7331	1600	10.8974	6.8109	1	0	0	0	0.62	0.66	3.78788
2	165	n	2	56	0	2.86	114	3.55	119	3	80.5634	5.28	103.529			3		0.84507	5.73	91	0.3	0.85	148	151		9.6831	28.0303	28.5985	1600	-2.02703	-1.26689	1	0	0	1	0.893	1.051	9.39581
3	175	n	1	58	0	3.42	103	4.43	105	4.01	77.2009	6.9025	98			2.76		0.623025	9.67	115			280		5.625	5.92551	40.565		1600		,	1	0	0	0	0.521
5	169	n	1	19	0	4.52	112	5.09	107	4.93	88.8016	7.25	112.874			4.89	100	0.960707	11.11	118	0.13	0.58	326	396	1.5	1.96464	44.9655	54.6207	1600	-21.4724	-13.4202	1	1	0	0	0.194	0.47	36.7021
6	166	n	2	25	0	2.96	89	3.06	80	3.05	96.732	5.1	98.7224			4.64	119	1.51634	6.67	92	0.25	0.87	124	112	1.25	0.204248	24.3137	21.9608	1600	9.67742	6.04839	0	0	0	1	0.498	0.628	12.9379
7	169	n	2	46	0	3.15	108	3.29	94	3	95.7447	5.7	106.264			4.1		1.2462	5.9	87	0.19	0.89	169	144	7.5	5.50912	29.6491	25.2632	1600	14.7929	9.24556	1	0	0	0	0.318	0.368	8.49185
8	158	n	2	43	0	2.49	97	2.84	93	2.7	87.6761	3.96	85.3816			3.42	100	1.20423	6.55	104	0.33	0.73		175	4.375	3.08099		44.1919	1600		,	0	0	1	0		0.62
9	168	n	2	34	7	3.01	94	3.39	91	3.44	88.7906	5.55	104.757			3.34	87	0.985251	6.97	98	0.23	0.87	136	138	0.625	-0.921829	24.5045	24.8649	1600	-1.47059	-0.919118	1	0	0	0	0.358	0.387	4.68346
10	177	n	1	66	15	2.78	87	3.91	91	3.33	71.0997	6.06	85.8077			2.46	87	0.629156	8.69	106	0.13	0.45		178		9.2711		29.3729	1600		,	1	1	0	0	0.614	0.51	-12.7451
11	163	n	1	31	0	3.08	85	3.95	93	3.95	77.9747	5.9437	101			3.36	74	0.850633	8.84	100			257		2.5		43.2391		1600		,	.	.	.	.
12	183	n	1	58	20	3.07	83	4.63	99	4.57	66.3067	7.5417	103			1.84		0.397408	8.68	98			178		1.9375	0.809935	23.6021		1600		,	1	0	1	0	0.67
14	177	n	1	30	0	4.57	107	5.24	98	4.57	87.2137	7.23	102.375			5.68	116	1.08397	9.34	96	0.13	0.52	353	334	6.25e-05	7.99141	48.8243	46.1964	1600	5.38244	3.36402	0	1	0	1	0.765	0.372	-66.0282
15	172	n	2	42	30	2.85	91	3.78	101	3.39	75.3968	6.91	124.236			2.63	72	0.695767	5.51	78	0.38	1.69	247		2.5	6.44841	35.7453		1600		,	1	1	0	0	0.221
16	165	n	2	21	66	3.74	114	4.11	108	3.82	90.9976	5.72	112.157			4.16	101	1.01217	7.05	98	0.17	0.54	196	132	9.375	4.40998	34.2657	23.0769	1600	32.6531	20.4082	1	0	0	1	0.806
19	174	n	1	53	70	3.22	93	4.14	96	4..02	77.7778	6.8226	100			2.8	74	0.676329	8.17	96			335	351	2.32681		49.1015	51.4467	1600	-4.77612	-2.98507	0	0	1	0	0.337	0.369	5.42005
20	186	n	1	29	10	3.82	86	5.16	97	4.39	74.031	6.51	83.661			2.98	60	0.577519	8.02	80	0.35	0.86	247	214	7.9375	9.32655	37.9416	32.8725	1600	13.3603	8.3502	1	0	0	0	0.437	0.641	19.8908
22	175	n	1	22	3	3.38	79	3.78	74	3.75	89.418	5.21	75.4799	1.07	66	3.65	73	0.965608	6.9	70	0.73	1.89	121	126	7.0291	0.496032	23.2246	24.1843	1600	-4.13223	-2.58264	1	1	1	1	0.461	0.482	2.72303
23	178	n	2	32	0	3.53	97	4.09	98	3.97	86.3081	6.29	105.572	1.86	107	4.03	99	0.98533	7.63	99	0.16	0.61	312	322	6.25	1.83374	49.6025	51.1924	1600	-3.20513	-2.00321	1	0	0	0	0.404	0.389	-2.41003
24	176	n	1	54	0	3.54	101	4.57	96	4.75	77.4617	6.77	96.9581	2.38	105	2.05	54	0.448578	11.74	136			195	216	-3.75	-2.46171	28.8035	31.9055	1600	-10.7692	-6.73077	1	1	0	0	0.685	0.742	4.80121
25	187	n	1	33	0	3.3	72	4.17	75	3.87	79.1367	6.83	86.8813	2.38	122	2.96	60	0.709832	9.64	94	0.22	1.02	252	249	2.25	4.4964	36.896	36.4568	1600	1.19048	0.744048	1	1	0	1	0.864	1.095	13.1849
27	160	n	2	35	15	3.1	109	3.85	117	3.62	80.5195	5.41	113.417	1.56	107	2.98	80	0.774026	8.24	124	0.18	0.62	164	162	2.5	3.73377	30.3142	29.9445	1600	1.21951	0.762195	1	1	0	0	0.489	0.353	-24.0793
30	162	n	2	29	0	3.1	101	3.65	103	3.2	84.9315	4.82	98.3272	1.08	77	3.57	90	0.978082	6.15	89	0.27	0.56	174	163	6.875	7.70548	36.0996	33.8174	1600	6.32184	3.95115	1	1	0	0	0.686	0.594	-9.68013
32	184	n	1	32	10	4.54	101	5.03	93	4.8	90.2584	6.33	83.0534	1.24	66	6.3	129	1.25249	12	119	0.2	0.54	197	159	6.47059	2.85785	31.1216	25.1185	1600	19.2893	12.0558	0	1	1	0	0.524	0.655	12.5
33	168	n	1	26	10	3.47	88	4.26	92	3.97	81.4554	5.45	85.9188	1.14	73	3.41	71	0.800469	8.22	88	0.24	0.79	119	100	1.875	4.25469	21.8349	18.3486	1600	15.9664	9.97899	0	0	0	1	0.995	1.133	7.61253
34	178	n	1	44	10	4.03	104	4.6	96	4.7	87.6087	7.1422	103			5.46	128	1.18696	10.6	115			238	241	4.375	-1.3587	33.3231	33.7431	1600	-1.2605	-0.787815	0	1	1	1	0.604	0.448	-21.7634
35	164	n	2	24	0	4.11	126	4.26	114	4.05	96.4789	6.46	128.327	2.2	161	5.37	130	1.26056	7.41	103	0.1	0.45	172	202	6.25	3.08099	26.6254	31.2693	1600	-17.4419	-10.9012	1	0	0	1		1.147
36	169	n	2	32	0	4.23	129	4.31	114	4.31	98.1439	5.364	97			5.88		1.36427	7.39	102	0.1	0.44	145	180	-4.375		27.0321	33.557	1600	-24.1379	-15.0862	0	0	1	1	0.502	0.482	-2.59336
39	157	n	2	51	0	1.81	78	2.1	77	2.18	86.1905	3.65	83	1.38	37	2.14	68	1.01905			0.38	0.75			4.375	-2.38095			1600			1	0	1	1
40	160	n	2	47	10	2.56	100	3.18	106	3.02	80.5031	5.12	107.338	1.81	111	2.35	70	0.738994	5.67	90	0.38	1.19	156	124	5	3.14465	30.4688	24.2188	1600	20.5128	12.8205	1	0	0	1	0.455	0.389	-10.6041
42	160	n	2	78	10	1.49	84	2.38	100	1.94	62.605	5.43	113.836	3.05	142	0.72	32	0.302521	6.06	113			146	116	7.5	11.5546	26.8877	21.3628	1600	20.5479	12.8425	0	0	1	1	0.781	0.838	4.25119
44	179	n	1	77	10	2.66	89	4.12	104	3.13	64.5631	7.37	102.048	3.11	111	1.28	45	0.31068	8.76	112	0.27	1.27	175	194	5	15.0182	23.7449	26.3229	1600	-10.8571	-6.78571	1	0	0	0	0.554	0.668	10.6662
45	165	n	2	29	0	2.95	92	4.1	112	3.43	71.9512	5.41	106.078	1.32	91	2.14	54	0.521951	7.41	105	0.32	0.9	133	139	5	10.2134	24.5841	25.6932	1600	-4.51128	-2.81955	1	0	0	1	0.668	0.728	5.1511
47	178	n	1	43	5	4.29	109	5.2	108	4.48	82.5	7.43	104.03	1.75	85	4.3	101	0.826923	8.38	91	0.11	0.43	163	191	7.5	8.65385	21.9381	25.7066	1600	-17.1779	-10.7362	1	0	1	0	0.364	0.536	20.056
49	149	n	2	43	0	2.57	116	3.26	126	2.71	78.8344	5.03	124.382	1.77	128	2.32	70	0.711656					179	137	10.625	10.5445	35.5865	27.2366	1600	23.4637	14.6648	1	0	1	1	0.352	0.259	-22.4421
52	167	n	2	37	0	3.09	101	3.88	109	3.43	79.6392	5.232	98			2.92	78	0.752577	9.04	130			182	192	6.25	7.24871	34.7859	36.6972	1600	-5.49451	-3.43407	1	0	0	0	0.831	0.76	-5.83882
54	166	n	2	28	1	3.24	100	3.74	100	3.61	86.631	5.02	97.1738	1.26	87	3.7	91	0.989305	8.02	112	0.22	0.68	195	174	4.10889	1.78528	38.8446	34.6614	1947	10.7692	5.53119	1	0	1	0	0.926	0.855	-4.26507
57	170	n	2	27	0	2.6	75	2.83	72	2.48	91.8728	4.17	76.7956	1.23	81	3.86	93	1.36396	6.78	91	0.35	1	168	148	0.625	7.72968	40.2878	35.4916	1600	11.9048	7.44048	0	0	1	0	0.6082	0.557	-5.74506
58	180	n	1	28	0	4	90	4.49	84	4.32	89.0869	6.52	89.2906	1.9	110	5.03	100	1.12027	12.34	113	0.15	0.56	190	253	0.125	2.36637	29.1411	38.8037	1600	-33.1579	-20.7237	0	0	1	1	0.608	0.458	-20.4694
59	170	n	1	45	30	3.95	112	4.78	112	4.42	82.636	7.17	110.257	2.28	115	4.31	106	0.901674	9.02	104	0.22	0.82	207	196	0.625	4.70711	28.8703	27.3361	1600	5.31401	3.32126	0	1	1	0	0.7575	0.738	-1.65142
61	165	n	2	35	5	3.51	115	4.4	125	4.24	79.7727	6.47	126.863	1.96	126	3.21	85	0.729545	6.81	99	0.27	1.09	130	145	3.75	2.27273	20.0927	22.4111	1600	-11.5385	-7.21154	1	0	0	0	1.72213	1.2917	-20.8267
60	167	n	2	49	0	2.94	103	3.56	107	3.09	82.5843	4.96	94.8012	1.41	76	3.25	97	0.912921	6.84	103	0.21	0.66	211	148	6.25	8.2514	42.5403	29.8387	1600	29.8578	18.6611	1	0	0	0	0.6965	0.5862	-11.7601
62	170	n	2	51	30	3.18	112	4.34	114	4.14	73.2719	6.45	118.785	1.89	100	2.28	69	0.525346	7.29	109	0.18	0.66	233		-1.875	2.88018	36.124		1600			0	0	1	0	0.4427
63	163	n	2	43	0	2.99	108	3.76	117	3.54	79.5213	5.6	112.721	1.83	112	2.81	80	0.74734	5.36	82	0.24	0.8	140	164	3.75	3.65691	25	29.2857	1600	-17.1429	-10.7143	0	0	1	0	0.547	0.6	5.52083
65	164	n	2	24	0	3.24	100	3.64	98	3.74	89.011	5.09	101.112	1.45	106	4.16	101	1.14286	8.05	112	0.28	0.69	138	160	-0.625	-1.71703	27.112	31.4342	1600	-15.942	-9.96377	0	0	1	1	0.67976	0.6804	0.0587889
66	159	n	2	57	0	2.33	103	2.73	102	2.67	85.348	5.45	115.859	2.56	143	2.53	85	0.92674	6.21	105	0.2	0.8	102	82	3.125	1.37363	18.7156	15.0459	1600	19.6078	12.2549	1	0	0	0	0.887	0.616	-27.4959
67	165	n	2	35	0	3.56	117	4.08	116	4.08	87.2549	5.51	108.039	1.43	92	4.44	117	1.08824	6.6	95	0.31	0.91	152	105	0.555556		27.5862	19.0563	1800	30.9211	17.1784	0	0	1	0	1.19	0.696	-39.4317
68	172	n	1	46	0	4.85	134	5.96	135	4.94	81.3758	8.1	121.571	2.14	107	4.68	113	0.785235	10.6	120	0.18	0.65	214	212	10	10.6963	26.4198	26.1728	1600	0.934579	0.584112	1	1	1	0	0.75	0.485	-34.1495
A22	158	o	2	47	0	2.21	90	2.98	103	2.42	74.1611	4.81	103.708	1.75	108	1.71	52	0.573826	4.73	77	0.62	1.37	157	137	12.5	11.745	32.6403	28.4823	1600	12.7389	7.96178
A23	161	o	2	47	0	2.51	97	3.37	111		74.4807	5.8	119.934	2.32	139	1.85		0.548961					228	238	50	250	39.3103	41.0345	400	-4.38596	-10.9649
A24	165	o	2	25	0	2.12	64	2.95	78	2.19	71.8644	4.53	88.8235	1.58	114	1.51	36	0.511864	4.91	68	1.01	2.64	136	117	300		30.0221	25.8278		13.9706
A25	196	o	1	46	0	3.35	73	3.96	69	2.86	84.596	8.5804	102			3.87	86	0.977273	9.57	94			231		17.4014	16.1124	26.9218		1724
A26	170	o	2	37	0	2.79	87	4.17	113	2.67	66.9065	6.06	111.602	1.86	111	1.66	44	0.398082	6.68	94	0.28	1.01	170	155	156	143.885	28.0528	25.5776	250	8.82353	35.2941
4	171	o	1	60	0	3.42	109	4.5	114	3.4	76	7.03	106.792			2.67	78	0.593333	9.99	124	0.2	0.86	287	233	10.625	15.2778	40.825	33.1437	1600	18.8153	11.7596	1	0	0	0	0.475	0.403	-11.1663
17	162	o	2		0	2.96	104	3.83	114	3.08	77.2846	5.41	110.363			2.55	70	0.665796	6.73	101	0.3	0.89	183	103	13.125	12.2389	33.8262	19.0388	1600	43.7158	27.3224	1	0	0	0	0.401	0.643	23.5226
18	158	o	2	23	3	5.54	120	4.29	123	3.34	129.138	5.54	119.448			2.7	67	0.629371	5.29	77	0.35	0.89	143	130	22.3964	24.7979	25.8123	23.4657	893	9.09091	10.1802	1	1	1	1	0.801	0.563	-47.3388
21	165	o	2	52	0	2.08	79	2.72	89	1.91	76.4706	5.04	98.8235			1.69	53	0.621324	6.18	96	0.29	1.05	142	87	13.125	18.6121	28.1746	17.2619	1600	38.7324	24.2077	1	0	1	0	0.717	1.001	17.7323
26	169	o	1	25	5	2.89	71	3.33	70	3.02	86.7868	4.62	71.9279	1.06	69	3.65	74	1.0961	5.72	61	0.22	0.49	133	143	22.2222	10.3437	28.7879	30.9524	900	-7.5188	-8.35422	1	0	0	1	0.881	0.739	-21.3502
28	173	o	1	67	10	2.29	76	3.37	87	2.31	67.9525	5.78	85.7223	2.41	96	1.19	76	0.353116	6.95	88	0.11	0.45	203	164	15.625	19.6588	35.1211	28.3737	1600	19.2118	12.0074	0	0	0	1	1.108	1.264	7.71361
29	180	o	1	36	6	3.52	84	3.62	71		97.2376	5.7	78.0608	1.5	78	4.46		1.23204	6.46	67	0.19	0.74	229				40.1754					0	0	1	0	0.405
31	176	o	1	45	1	4.13	110	5.67	123	4.67	72.8395	6.9824	100			2.9	69	0.511464	12.75	141			367	331	57.5	44.0917	52.5607	47.4049	400	9.80926	24.5232	0	1	1	0	0.369	0.389	12.8535
37	163	o	2	42	0	2.59	93	3.21	99	2.34	80.6854	4.14	83.3333	1.11	68	2.64	75	0.82243	6.35	96			100	74	27.5	33.8785	24.1546	17.8744	800	26	32.5	0	0	1	1	0.951	1.096	16.5374
38	158	o	2	76	0	1.14	66	1.61	76	1.49	70.8075	4.24	91.4187	2.57	124	0.68	29	0.42236	3.77	71			121	101	230	74.5342	28.5377	23.8208	100	16.5289	165.289	0	0	0	1	0.506	1.267	600.631
41	166	o	2	59	0	2.25	91	3.33	115	2.38	67.5676	5.76	111.498	5.76	112	1.26	42	0.378378	6.05	97	0.23	0.94	172	124	12.5	142.643	29.8611	21.5278	200	27.907	139.535	0	1	1	0	0.372	0.753	252.988
43	151	o	2	60	40	2.27	122	3	134		75.6667	5.36	128.352	2.36	140	1.87	68	0.623333	6.96	99			171	62	28.75	125	31.903	11.5672	800	63.7427	79.6784	1	0	0	0	0.404	0.98	73.4694
46	172	o	1	39	0	3.49	93	4.82	106	3.71	72.4066	6.54	98.1569	1.71	91	2.41	55	0.5	9.3	130	0.21	0.67	338	205	230	230.29	51.682	31.3456	100	39.3491	393.491	1	1	1	1	0.828	0.8	-35
48	164	o	2	35	0	2.9	97	3.77	109	2.71	76.9231	5.67	112.634	1.9	124	2.57	68	0.681698	7.46	109			133	124	12.5	17.5729	23.4568	21.8695	1600	6.76692	4.22932	1	1	1	0	0.998	0.774	-18.0879
50	155	o	2	51	0	2.49	111	3.27	124	2.23	76.1468	4.36	98.1982	1.08	67	1.97	63	0.602446	6.91	117	0.56	1.11	149	106	280	318.043	34.1743	24.3119	100	28.8591	288.591	0	0	0	1	0.987	1.24	204.032
51	166	o	1	61	30	2.76	96	4.35	120	2.95	63.4483	6.25	101.077	1.9	83	1.26	38	0.289655	7.86	102	0.25	0.94	235	191	27.5	40.2299	37.6	30.56	800	18.7234	23.4043	0	0	1	0	1.239	1.865	41.9571
53	163	o	2	20	0	3.05	95	3.57	97	3.11	85.4342	4.9	98.6312	4.33	99	3.11	76	0.871148	7.03	101	0.24	0.72	172	163	105	64.4258	35.102	33.2653	200	5.23256	26.1628	1	1	1	0	0.446	0.611	135.025
55	153	o	2	61	0	1.41	74	2.13	93	1.42	66.1972	4.14	96.1003	1.76	101	0.63	23	0.295775	5.03	92	0.74	1.67	84	126	27.5	41.6667	20.2899	30.4348	800	-50	-62.5	1	1	0	1	1.054	1.053	-0.118708
56	173	o	2	33	0	3.38	99	4.19	117	3.56	80.6683	6.33	112.473	2.1	127	3.06	77	0.73031			0.14	0.65	200	208	57.5	37.5895	31.5956	32.8594	400	-4	-10	1	0	1	0	0.331	0.318	-10.2201
64	169	o	2	28	0	3.47	103	4.28	109	2.69	81.0748	5.59	104.213	1.31	87	3.36	82	0.785047	6.16	84	0.28	0.9	138	122	195	185.748	24.6869	21.8247	200	11.5942	57.971	1	1	1	0	0.6797	1.227	223.024
